# Supplementary material for: ﻿A taxonomic revision of Thai Fernandoa Welw. ex Seem. (Bignoniaceae)
Source: PhytoKeys. 2023 Nov 22;235:249–70. doi: 10.3897/phytokeys.235.112839 (PMC10688511; doi:10.3897/phytokeys.235.112839)
Supplement: XML Treatment for Fernandoa [file phytokeys.235.112839-treatment1.xml]

<!DOCTYPE tp:taxon-treatment
  PUBLIC "-//TaxonX//DTD Taxonomic Treatment Publishing DTD v0 20100105//EN" "tax-treatment-NSO.dtd">
<tp:taxon-treatment xmlns:tp="http://www.plazi.org/taxpub"><tp:treatment-meta><kwd-group><label>Taxon classification</label><kwd>
                <named-content content-type="kingdom">Plantae</named-content>
              </kwd><kwd>
                <named-content content-type="order">Lamiales</named-content>
              </kwd><kwd>
                <named-content content-type="family">Bignoniaceae</named-content>
              </kwd></kwd-group><mixed-citation publication-type="journal"><person-group><name><surname>Ngernsaengsaruay</surname><given-names>Chatchai</given-names></name><name><surname>Meeprom</surname><given-names>Nattanon</given-names></name><name><surname>Boonthasak</surname><given-names>Weereesa</given-names></name><name><surname>Attasook</surname><given-names>Yanatshara</given-names></name><name><surname>Thunthawanich</surname><given-names>Raweewan</given-names></name></person-group><article-title>﻿A taxonomic revision of Thai <italic><tp:taxon-name><tp:taxon-name-part taxon-name-part-type="genus" reg="Fernandoa">Fernandoa</tp:taxon-name-part></tp:taxon-name></italic> Welw. ex Seem. (<tp:taxon-name><tp:taxon-name-part taxon-name-part-type="family">Bignoniaceae</tp:taxon-name-part></tp:taxon-name>)</article-title><source>PhytoKeys</source><day>22</day><month>11</month><year>2023</year><volume>235</volume><fpage>249</fpage><lpage>270</lpage><pub-id pub-id-type="doi">10.3897/phytokeys.235.112839</pub-id></mixed-citation></tp:treatment-meta><tp:nomenclature><label>﻿</label><tp:taxon-name>
              <object-id xmlns:xlink="http://www.w3.org/1999/xlink" content-type="arpha" xlink:type="simple">A044F906-E952-5373-80B4-8C968B532C75</object-id>
              <tp:taxon-name-part taxon-name-part-type="genus" reg="Fernandoa">Fernandoa</tp:taxon-name-part>
            </tp:taxon-name><tp:taxon-authority>Welw. ex Seem., J. Bot. 3: 330. 1865 (sphal. Ferdinandia), nom. illeg.; J. Bot. 4: 123. 1866.</tp:taxon-authority><tp:nomenclature-citation-list><tp:nomenclature-citation><tp:taxon-name>
                  <tp:taxon-name-part taxon-name-part-type="genus" reg="Kigelianthe">Kigelianthe</tp:taxon-name-part>
                </tp:taxon-name><comment>Baill., Hist. Pl. 10: 50. 1891.</comment></tp:nomenclature-citation><tp:nomenclature-citation><tp:taxon-name>
                  <tp:taxon-name-part taxon-name-part-type="genus" reg="Haplophragma">Haplophragma</tp:taxon-name-part>
                </tp:taxon-name><comment>Dop, Bull. Soc. Bot. France 72: 889. 1925.</comment></tp:nomenclature-citation><tp:nomenclature-citation><tp:taxon-name>
                  <tp:taxon-name-part taxon-name-part-type="genus" reg="Spathodeopsis">Spathodeopsis</tp:taxon-name-part>
                </tp:taxon-name><comment>Dop, Compt. Rend. Hebd. Séances Acad. Sci. 189: 1096. 1929; et Bull. Mus. Natl. Hist. Nat., Sér. 2, 2: 151. 1930.</comment></tp:nomenclature-citation><tp:nomenclature-citation><tp:taxon-name>
                  <tp:taxon-name-part taxon-name-part-type="genus" reg="Hexaneurocarpon">Hexaneurocarpon</tp:taxon-name-part>
                </tp:taxon-name><comment>Dop, Compt. Rend. Hebd. Séances Acad. Sci. 189: 1097. 1929; et Bull. Mus. Natl. Hist. Nat., Sér. 2, 2: 153. 1930.</comment></tp:nomenclature-citation><tp:nomenclature-citation><tp:taxon-name>
                  <tp:taxon-name-part taxon-name-part-type="genus" reg="Tisserantodendron">Tisserantodendron</tp:taxon-name-part>
                </tp:taxon-name><comment>Sillans, Bull. Soc. Bot. France 98: 270. 1952.</comment></tp:nomenclature-citation></tp:nomenclature-citation-list></tp:nomenclature><tp:treatment-sec sec-type="type species" id="SECID0EPGAE"><title>Type species.</title><p><italic><tp:taxon-name><tp:taxon-name-part taxon-name-part-type="genus" reg="Fernandoa">Fernandoa</tp:taxon-name-part><tp:taxon-name-part taxon-name-part-type="species" reg="superba">superba</tp:taxon-name-part></tp:taxon-name></italic> Welw. ex Seem. = <italic><tp:taxon-name><tp:taxon-name-part taxon-name-part-type="genus" reg="Fernandoa">Fernandoa</tp:taxon-name-part><tp:taxon-name-part taxon-name-part-type="species" reg="ferdinandi">ferdinandi</tp:taxon-name-part></tp:taxon-name></italic> (Welw.) Baill. ex K. Schum.</p></tp:treatment-sec><tp:treatment-sec sec-type="description" id="SECID0ELHAE"><title>Description.</title><p>Trees. <bold><italic>Leaves</italic></bold> 1-pinnate, imparipinnate, decussate; rachises not keeled above; leaflets 5–9, opposite, chartaceous to subcoriaceous, with scattered glands on both surfaces or a few scattered glands and small hairy domatia in the axil of lateral veins below. <bold><italic>Inflorescence</italic></bold> a terminal thyrse or raceme, densely stellate tomentose, densely dendroid tomentose, sparsely haired or glabrous. <bold><italic>Flowers</italic></bold> nocturnal; calyx persistent, campanulate or tubular-campanulate, irregularly 2–5-lobed; corolla yellowish-green, creamy white to pale yellow, corolla tube curved, constricted between basal and upper parts, basal tube short cylindrical, upper tube campanulate or infundibuliform-campanulate, bilabiate, 5-lobed, upper lobes 2 and lower lobes 3, subequal or unequal, crisped; stamens 4, didynamous, subexserted, anthers divaricate; staminode present; disc annular, surrounding the base of ovary; ovary superior, cylindrical, densely dendroid tomentose or glabrous, 2-celled, septum of the ovary flat without pseudoseptum, ovule numerous, axile placenta, style slender, stigma 2-lobed. <bold><italic>Fruit</italic></bold> a loculicidal capsule, cylindrical, twisted or straight to slightly arcuate, with longitudinal ridges, densely dendroid tomentose or glabrous, septum flat. <bold><italic>Seeds</italic></bold> numerous, flat, rather rectangular with a lateral hyaline-membranous wing.</p><p>A genus of fifteen species, distributed from Africa (5), Madagascar (3), and continental Southeast Asia to Sumatra (7); two species in Thailand.</p></tp:treatment-sec></tp:taxon-treatment>
